# Supplementary material for: ﻿Two new species of the mealybug genus Paraputo Laing (Hemiptera, Pseudococcidae) from Borneo Island, Indonesia
Source: Zookeys. 2025 Aug 13;1249:49–68. doi: 10.3897/zookeys.1249.159569 (PMC12368600; doi:10.3897/zookeys.1249.159569)
Supplement: XML Treatment for Paraputo [file zookeys.1249.159569-treatment1.xml]

<!DOCTYPE tp:taxon-treatment
  PUBLIC "-//TaxonX//DTD Taxonomic Treatment Publishing DTD v0 20100105//EN" "tax-treatment-NSO.dtd">
<tp:taxon-treatment xmlns:tp="http://www.plazi.org/taxpub"><tp:treatment-meta><kwd-group><label>Taxon classification</label><kwd>
              <named-content content-type="kingdom">Animalia</named-content>
            </kwd><kwd>
              <named-content content-type="order">Hemiptera</named-content>
            </kwd><kwd>
              <named-content content-type="family">Pseudococcidae</named-content>
            </kwd></kwd-group><mixed-citation publication-type="journal"><person-group><name><surname>Zarkani</surname><given-names>Agustin</given-names></name><name><surname>Reonaldi</surname><given-names>Habib Al Ayubi</given-names></name><name><surname>Fauzi</surname><given-names>Ariffatchur</given-names></name><name><surname>Apriyanto</surname><given-names>Dwinardi</given-names></name><name><surname>Yahumri</surname></name><name><surname>Rosfiansyah</surname></name><name><surname>Kaydan</surname><given-names>Mehmet Bora</given-names></name></person-group><article-title>﻿Two new species of the mealybug genus <italic><tp:taxon-name><tp:taxon-name-part taxon-name-part-type="genus" reg="Paraputo">Paraputo</tp:taxon-name-part></tp:taxon-name></italic> Laing (<tp:taxon-name><tp:taxon-name-part taxon-name-part-type="order">Hemiptera</tp:taxon-name-part></tp:taxon-name>, <tp:taxon-name><tp:taxon-name-part taxon-name-part-type="family">Pseudococcidae</tp:taxon-name-part></tp:taxon-name>) from Borneo Island, Indonesia</article-title><source>Zookeys</source><day>13</day><month>08</month><year>2025</year><volume>1249</volume><fpage>49</fpage><lpage>68</lpage><pub-id pub-id-type="doi">10.3897/zookeys.1249.159569</pub-id></mixed-citation></tp:treatment-meta><tp:nomenclature><label>﻿Genus</label><tp:taxon-name>
            <object-id xmlns:xlink="http://www.w3.org/1999/xlink" content-type="arpha" xlink:type="simple">F4F525B0-C7DA-59BE-B72B-AEABB0471088</object-id>
            <tp:taxon-name-part taxon-name-part-type="genus" reg="Paraputo">Paraputo</tp:taxon-name-part>
          </tp:taxon-name><tp:taxon-authority>Laing</tp:taxon-authority></tp:nomenclature><tp:treatment-sec sec-type="type species" id="SECID0EIOAC"><title>Type species.</title><p><italic><tp:taxon-name><tp:taxon-name-part taxon-name-part-type="genus" reg="Lachnodiopsis">Lachnodiopsis</tp:taxon-name-part><tp:taxon-name-part taxon-name-part-type="species" reg="szemaoensis">szemaoensis</tp:taxon-name-part></tp:taxon-name></italic> Borchsenius, by original designation.</p></tp:treatment-sec><tp:treatment-sec sec-type="Generic diagnosis" id="SECID0EZOAC"><title>Generic diagnosis</title><p><bold>(adapted from <xref ref-type="bibr" rid="B13">Williams (2004)</xref>.</bold> Body of adult female broadly oval to rounded, membranous. Antennae each with 6 to 8 antennomeres. Legs well developed, generally robust, femur often about twice as wide as tibia. Combined length of tibia and tarsus usually shorter than that of trochanter and femur. Translucent pores commonly present on hind coxae, sometimes also on hind femur and tibia, and occasionally also on coxae of middle legs. Claws stout and lacking a denticle. Labium typically elongate, usually longer than clypeolabral shield. Anal ring generally located on dorsum at a distance equal to or greater than its length from apex of abdomen and bearing six or more setae. Circulus well developed or absent. Cerarii numbering 11 to 18 pairs; those on anal lobes and posterior abdominal segments each usually containing multiple conical setae, sometimes accompanied by normal setose setae that are often of similar basal width to conical setae, along with clusters of trilocular pores. In rare cases, cerarii each reduced to only two conical setae; often with intermediate cerarii or conical setae present also, thus forming a continuous row of conical setae around dorsal margin, frequently accompanied by a continuous band of densely packed trilocular pores; conical setae rarely present on ventral margin. Ostioles prominent, situated away from body margins, each wide, with inner lip edges sclerotized; each lip often with abundant trilocular pores, rarely with few, and bearing few to numerous setae. Eyes present. Spiracles large and conspicuous.</p><p><bold><italic>Dorsum</italic></bold> with setae usually numerous, either minute and stiff or longer and flagellate, often with longer setae flanking anal ring. Trilocular pores abundant on both surfaces. Multilocular disc pores and oral collar tubular ducts absent.</p><p><bold><italic>Venter</italic></bold> usually with flagellate setae, sometimes resembling those on dorsum. Cisanal and obanal setae usually apparent, sometimes each long and stout and displaced onto dorsum posterior to anal ring. Oral collar tubular ducts present, usually of only 1 size, either 1.5–2.0 times wider than a trilocular pore (referred to as large type), or as wide as, or narrower than a trilocular pore; but sometimes 2 or 3 different sizes present. Tubular ducts sometimes present across medial area and in marginal groups on abdomen, sometimes also present between antennal bases; present or absent between anal lobes. Anal lobes each either membranous or with various degrees of sclerotization, at times sclerotization occupying most of lobe, but never with a distinct anal lobe bar; occasionally ventral margins of some anterior abdominal segments also sclerotized (<xref ref-type="bibr" rid="B14">Williams and Granara de Willink 1992</xref>; <xref ref-type="bibr" rid="B13">Williams 2004</xref>; <xref ref-type="bibr" rid="B5">Danzig and Gavrilov 2010</xref>).</p></tp:treatment-sec><ref-list><ref id="B13"><mixed-citation xmlns:xlink="http://www.w3.org/1999/xlink" xlink:type="simple"><person-group><name name-style="western"><surname>Williams</surname><given-names>DJ</given-names></name></person-group> (<year>2004</year>) <source>Mealybugs of southern Asia. The Natural History Museum, London.</source><publisher-name>Southdene SDN BHD</publisher-name>, <publisher-loc>Kuala Lumpur</publisher-loc>, <size units="page">896 pp</size>.</mixed-citation></ref><ref id="B14"><mixed-citation xmlns:xlink="http://www.w3.org/1999/xlink" xlink:type="simple"><person-group><name name-style="western"><surname>Williams</surname><given-names>DJ</given-names></name><name name-style="western"><surname>Granara de Willink</surname><given-names>MC</given-names></name></person-group> (<year>1992</year>) <source>Mealybugs of Central and South America.</source><publisher-name>CAB International</publisher-name>, <publisher-loc>Wallingford</publisher-loc>, <size units="page">635 pp</size>.</mixed-citation></ref><ref id="B5"><mixed-citation xmlns:xlink="http://www.w3.org/1999/xlink" xlink:type="simple"><person-group><name name-style="western"><surname>Danzig</surname><given-names>EM</given-names></name><name name-style="western"><surname>Gavrilov</surname><given-names>IA</given-names></name></person-group> (<year>2010</year>) <article-title>Mealybugs of the genera <italic><tp:taxon-name><tp:taxon-name-part taxon-name-part-type="genus">Planococcus</tp:taxon-name-part></tp:taxon-name></italic> Ferris and <italic><tp:taxon-name><tp:taxon-name-part taxon-name-part-type="genus">Crisicoccus</tp:taxon-name-part></tp:taxon-name></italic> Ferris (<tp:taxon-name><tp:taxon-name-part taxon-name-part-type="suborder">Sternorrhyncha</tp:taxon-name-part></tp:taxon-name>: <tp:taxon-name><tp:taxon-name-part taxon-name-part-type="family">Pseudococcidae</tp:taxon-name-part></tp:taxon-name>) of Russia and adjacent countries.</article-title><source>Zoosystematica Rossica</source><volume>19</volume>(<issue>1</issue>): <fpage>39</fpage>–<lpage>49</lpage>. <ext-link xlink:href="10.31610/zsr/2010.19.1.39" ext-link-type="doi" xlink:type="simple">https://doi.org/10.31610/zsr/2010.19.1.39</ext-link></mixed-citation></ref></ref-list></tp:taxon-treatment>
