# Supplementary material for: ﻿Two new species of the mealybug genus Paraputo Laing (Hemiptera, Pseudococcidae) from Borneo Island, Indonesia
Source: Zookeys. 2025 Aug 13;1249:49–68. doi: 10.3897/zookeys.1249.159569 (PMC12368600; doi:10.3897/zookeys.1249.159569)
Supplement: XML Treatment for Paraputo martonoi [file zookeys.1249.159569-treatment2.xml]

<!DOCTYPE tp:taxon-treatment
  PUBLIC "-//TaxonX//DTD Taxonomic Treatment Publishing DTD v0 20100105//EN" "tax-treatment-NSO.dtd">
<tp:taxon-treatment xmlns:tp="http://www.plazi.org/taxpub"><tp:treatment-meta><kwd-group><label>Taxon classification</label><kwd>
              <named-content content-type="kingdom">Animalia</named-content>
            </kwd><kwd>
              <named-content content-type="order">Hemiptera</named-content>
            </kwd><kwd>
              <named-content content-type="family">Pseudococcidae</named-content>
            </kwd></kwd-group><mixed-citation publication-type="journal"><person-group><name><surname>Zarkani</surname><given-names>Agustin</given-names></name><name><surname>Reonaldi</surname><given-names>Habib Al Ayubi</given-names></name><name><surname>Fauzi</surname><given-names>Ariffatchur</given-names></name><name><surname>Apriyanto</surname><given-names>Dwinardi</given-names></name><name><surname>Yahumri</surname></name><name><surname>Rosfiansyah</surname></name><name><surname>Kaydan</surname><given-names>Mehmet Bora</given-names></name></person-group><article-title>﻿Two new species of the mealybug genus <italic><tp:taxon-name><tp:taxon-name-part taxon-name-part-type="genus" reg="Paraputo">Paraputo</tp:taxon-name-part></tp:taxon-name></italic> Laing (<tp:taxon-name><tp:taxon-name-part taxon-name-part-type="order">Hemiptera</tp:taxon-name-part></tp:taxon-name>, <tp:taxon-name><tp:taxon-name-part taxon-name-part-type="family">Pseudococcidae</tp:taxon-name-part></tp:taxon-name>) from Borneo Island, Indonesia</article-title><source>Zookeys</source><day>13</day><month>08</month><year>2025</year><volume>1249</volume><fpage>49</fpage><lpage>68</lpage><pub-id pub-id-type="doi">10.3897/zookeys.1249.159569</pub-id></mixed-citation></tp:treatment-meta><tp:nomenclature><label>﻿</label><tp:taxon-name>
            <object-id xmlns:xlink="http://www.w3.org/1999/xlink" content-type="arpha" xlink:type="simple">FCD7B2A8-1669-511A-A889-9B7C3D6969E0</object-id>
            <tp:taxon-name-part taxon-name-part-type="genus" reg="Paraputo">Paraputo</tp:taxon-name-part>
            <tp:taxon-name-part taxon-name-part-type="species" reg="martonoi">martonoi</tp:taxon-name-part>
            <object-id xmlns:xlink="http://www.w3.org/1999/xlink" content-type="zoobank" xlink:type="simple">https://zoobank.org/3CEFE0BF-0AB2-407E-9105-28FD04721305</object-id>
          </tp:taxon-name><tp:taxon-authority>Zarkani &amp; Kaydan</tp:taxon-authority><tp:taxon-status xmlns:xlink="http://www.w3.org/1999/xlink" xlink:type="simple">sp. nov.</tp:taxon-status><xref ref-type="fig" rid="F1">Figs 1</xref><xref ref-type="fig" rid="F2">, 2</xref><xref ref-type="fig" rid="F3">, 3</xref></tp:nomenclature><tp:treatment-sec sec-type="material" id="SECID0EXBAE"><title>Material examined.</title><p>All deposited at <abbrev xmlns:xlink="http://www.w3.org/1999/xlink" xlink:title="Mealybugs Museum, Department of Plant Protection, Faculty of Agriculture, University of Bengkulu" id="ABBRID0E4BAE" xlink:type="simple">MMUB</abbrev>. <bold><italic>Holotype</italic>.</bold> Adult female, left label: AZ3100 / 15.xi.2024 / Indonesia, East Kalimantan Province, Sepaku / <tp:taxon-name><tp:taxon-name-part taxon-name-part-type="family">Rubiaceae</tp:taxon-name-part></tp:taxon-name> / <named-content xmlns:xlink="http://www.w3.org/1999/xlink" content-type="dwc:verbatimCoordinates" xlink:type="simple"><named-content content-type="geo-json" specific-use="{&#34;type&#34;:&#34;Point&#34;,&#34;coordinates&#34;:[116.754444,-0.926306]}" id="NCID0ENCAE" xlink:type="simple">0°55'34.7"S / 116°45'16.0"E</named-content></named-content> / 30 m a.s.l; right label: <italic><tp:taxon-name><tp:taxon-name-part taxon-name-part-type="genus" reg="Paraputo">Paraputo</tp:taxon-name-part><tp:taxon-name-part taxon-name-part-type="species" reg="martonoi">martonoi</tp:taxon-name-part></tp:taxon-name></italic> Zarkani &amp; Kaydan, 1♀ / coll. A. Zarkani / det. M.B. Kaydan. In addition to the holotype specimen (ringed with red ink on the coverslip), the slide mount also contains 2 specimens of <italic><tp:taxon-name><tp:taxon-name-part taxon-name-part-type="genus" reg="Paraputo">P.</tp:taxon-name-part><tp:taxon-name-part taxon-name-part-type="species" reg="martonoi">martonoi</tp:taxon-name-part></tp:taxon-name></italic> (<abbrev xmlns:xlink="http://www.w3.org/1999/xlink" xlink:title="Mealybugs Museum, Department of Plant Protection, Faculty of Agriculture, University of Bengkulu" id="ABBRID0EIDAE" xlink:type="simple">MMUB</abbrev>). <bold><italic>Paratypes</italic>.</bold> Indonesia: same data as for holotype; • 3 ♀♀ on one slide, each slide with 2 specimens (AZ3101) at <named-content xmlns:xlink="http://www.w3.org/1999/xlink" content-type="dwc:institutional_code" xlink:title="Museum Zoologicum Bogoriense, Bogor" xlink:href="http://grbio.org/institution/museum-zoologicum-bogoriense" xlink:type="simple">MZB</named-content>.</p></tp:treatment-sec><tp:treatment-sec sec-type="description" id="SECID0EUDAE"><title>Description of adult female.</title><p><bold><italic>Appearance in life</italic>.</bold> Adult females produce a powdery white wax covering the dorsal surface of the body. Living on woody parts of its host plant (Fig. <xref ref-type="fig" rid="F1">1</xref>), commonly attended by ants of the genus <italic><tp:taxon-name><tp:taxon-name-part taxon-name-part-type="genus" reg="Dolichoderus">Dolichoderus</tp:taxon-name-part></tp:taxon-name></italic> Lund (<tp:taxon-name><tp:taxon-name-part taxon-name-part-type="family">Formicidae</tp:taxon-name-part></tp:taxon-name>) (not visible in Fig. <xref ref-type="fig" rid="F1">1</xref>).</p><fig id="F1" position="float" orientation="portrait"><object-id xmlns:xlink="http://www.w3.org/1999/xlink" content-type="doi" xlink:type="simple">10.3897/zookeys.1249.159569.figure1</object-id><object-id xmlns:xlink="http://www.w3.org/1999/xlink" content-type="arpha" xlink:type="simple">646DAFB5-E9BC-589A-AEAC-852D31E81B21</object-id><label>Figure 1.</label><caption><p>Unidentified host plant (<tp:taxon-name><tp:taxon-name-part taxon-name-part-type="family">Rubiaceae</tp:taxon-name-part></tp:taxon-name>) of <italic><tp:taxon-name><tp:taxon-name-part taxon-name-part-type="genus" reg="Paraputo">Paraputo</tp:taxon-name-part><tp:taxon-name-part taxon-name-part-type="species" reg="martonoi">martonoi</tp:taxon-name-part></tp:taxon-name></italic> Zarkani &amp; Kaydan, sp. nov.; the mealybugs live within ants’ nests inside the branches.</p></caption><graphic xmlns:xlink="http://www.w3.org/1999/xlink" xlink:href="zookeys-1249-049_article-159569__-g001.jpg" position="float" orientation="portrait" xlink:type="simple" id="oo_1393850.jpg"><uri content-type="original_file" xlink:type="simple">https://binary.pensoft.net/fig/1393850</uri></graphic></fig><p><bold><italic>Slide-mounted adult female</italic></bold> (values of holotype followed by range of 3 paratypes in parentheses) (Figs <xref ref-type="fig" rid="F2">2</xref>, <xref ref-type="fig" rid="F3">3</xref>). Body broadly oval, sometimes almost rotund, membranous, largest specimens 2.13 (2.13–2.25) <abbrev xmlns:xlink="http://www.w3.org/1999/xlink" xlink:title="millimeters" id="ABBRID0EMGAE" xlink:type="simple">mm</abbrev> long and 1.62 (1.62–1.73) <abbrev xmlns:xlink="http://www.w3.org/1999/xlink" xlink:title="millimeters" id="ABBRID0EQGAE" xlink:type="simple">mm</abbrev> wide. Anal lobes weakly developed, each ventral surface bearing a stout apical seta 80 (80–88) <abbrev xmlns:xlink="http://www.w3.org/1999/xlink" xlink:title="micrometers" id="ABBRID0EUGAE" xlink:type="simple">μm</abbrev> long arising from a large circular-to-oval sclerotized area, about 57–79 <abbrev xmlns:xlink="http://www.w3.org/1999/xlink" xlink:title="micrometers" id="ABBRID0EYGAE" xlink:type="simple">μm</abbrev> wide, on ventral margin of abdominal segment VIII; small sclerotized areas present also on ventral margins of segments VII and VI. Antennae each 340 (340–360) <abbrev xmlns:xlink="http://www.w3.org/1999/xlink" xlink:title="micrometers" id="ABBRID0E3GAE" xlink:type="simple">μm</abbrev> in total length, with 7 antennomeres; antennal setae mostly short. Individual antennal antennomere lengths (in <abbrev xmlns:xlink="http://www.w3.org/1999/xlink" xlink:title="micrometers" id="ABBRID0EAHAE" xlink:type="simple">μm</abbrev>) are as follows: antennomere I–VI, each 260 (260–270); and VII (apical antennomere), 80 (80–90) long and 40 (40–45) wide. Apical antennomere with 4 fleshy setae, each 30–38 <abbrev xmlns:xlink="http://www.w3.org/1999/xlink" xlink:title="micrometers" id="ABBRID0EEHAE" xlink:type="simple">μm</abbrev> long, and an apical seta 36 (36–90) <abbrev xmlns:xlink="http://www.w3.org/1999/xlink" xlink:title="micrometers" id="ABBRID0EIHAE" xlink:type="simple">μm</abbrev> long. Clypeolabral shield 258 (258–263) <abbrev xmlns:xlink="http://www.w3.org/1999/xlink" xlink:title="micrometers" id="ABBRID0EMHAE" xlink:type="simple">μm</abbrev> long and 245 (245–250) <abbrev xmlns:xlink="http://www.w3.org/1999/xlink" xlink:title="micrometers" id="ABBRID0EQHAE" xlink:type="simple">μm</abbrev> wide. Labium unusually long and pointed, longer than clypeolabral shield, 3 segmented, 280 (280–300) <abbrev xmlns:xlink="http://www.w3.org/1999/xlink" xlink:title="micrometers" id="ABBRID0EUHAE" xlink:type="simple">μm</abbrev> long, with a basal segment 150 (150–155) <abbrev xmlns:xlink="http://www.w3.org/1999/xlink" xlink:title="micrometers" id="ABBRID0EYHAE" xlink:type="simple">μm</abbrev> wide. Anterior spiracles each 110 (110–113) <abbrev xmlns:xlink="http://www.w3.org/1999/xlink" xlink:title="micrometers" id="ABBRID0E3HAE" xlink:type="simple">μm</abbrev> long and 58 (58–60) <abbrev xmlns:xlink="http://www.w3.org/1999/xlink" xlink:title="micrometers" id="ABBRID0EAIAE" xlink:type="simple">μm</abbrev> wide across the atrium, while the posterior spiracles are 110 (110–113) <abbrev xmlns:xlink="http://www.w3.org/1999/xlink" xlink:title="micrometers" id="ABBRID0EEIAE" xlink:type="simple">μm</abbrev> long and 65 (50–65) <abbrev xmlns:xlink="http://www.w3.org/1999/xlink" xlink:title="micrometers" id="ABBRID0EIIAE" xlink:type="simple">μm</abbrev> wide across the atrium. Legs well developed (Fig. <xref ref-type="fig" rid="F3">3A</xref>); hind leg segments measuring (in <abbrev xmlns:xlink="http://www.w3.org/1999/xlink" xlink:title="micrometers" id="ABBRID0EQIAE" xlink:type="simple">μm</abbrev>): coxa, 213 (213–215); trochanter+femur, 378 (378–400); tibia+tarsus, 238 (238–253); and claw, 55 (55–70), without a denticle. Ratio of lengths of hind tibia+tarsus to trochanter+femur 0.69 (0.69–0.7): 1; ratio of lengths of the tibia to tarsus 1.5 (1.2–1.5): 1; and ratio of length of trochanter+femur to the greatest width of femur 3.1 (3.1–3.2): 1. Hind legs with only about 10–20 translucent pores, by anterior margin of coxa only (Fig. <xref ref-type="fig" rid="F3">3B</xref>). Tarsal digitules setose, each 48–50 <abbrev xmlns:xlink="http://www.w3.org/1999/xlink" xlink:title="micrometers" id="ABBRID0EYIAE" xlink:type="simple">μm</abbrev> long, claw digitules also setose, each about 28–30 <abbrev xmlns:xlink="http://www.w3.org/1999/xlink" xlink:title="micrometers" id="ABBRID0E3IAE" xlink:type="simple">μm</abbrev> long. Anterior and posterior ostioles well developed, each containing a total of 62 (60–70) trilocular pores across both lips and 14 (14–25) setae. Circulus situated between abdominal segments III and IV, 140 (140–150) <abbrev xmlns:xlink="http://www.w3.org/1999/xlink" xlink:title="micrometers" id="ABBRID0EAJAE" xlink:type="simple">μm</abbrev> wide and divided by an intersegmental line. Anal ring about 108 (100–108) <abbrev xmlns:xlink="http://www.w3.org/1999/xlink" xlink:title="micrometers" id="ABBRID0EEJAE" xlink:type="simple">μm</abbrev> wide, situated on dorsum at about 1.0–1.5 times its length from apex of abdomen; with 2 rows of cells and bearing 6 setae, each 78–83 <abbrev xmlns:xlink="http://www.w3.org/1999/xlink" xlink:title="micrometers" id="ABBRID0EIJAE" xlink:type="simple">μm</abbrev> long. Cerarii numbering not distinct, with many intermediate conical setae, merged to form a marginal band of trilocular pores and enlarged conical setae. Anal lobe cerarii each normally containing 6 or 7 conical setae of different sizes, largest about 25 <abbrev xmlns:xlink="http://www.w3.org/1999/xlink" xlink:title="micrometers" id="ABBRID0EMJAE" xlink:type="simple">μm</abbrev> long and 7.5 <abbrev xmlns:xlink="http://www.w3.org/1999/xlink" xlink:title="micrometers" id="ABBRID0EQJAE" xlink:type="simple">μm</abbrev> wide at base, and a small compact group of trilocular pores. Anterior cerarii similar to anal lobe cerarii but with largest conical setae slenderer, and each cerarius often subdivided into 2 or 3 smaller cerarii: additional conical setae also present, so that cerarii appear to form a continuous band around margin.</p><fig id="F2" position="float" orientation="portrait"><object-id xmlns:xlink="http://www.w3.org/1999/xlink" content-type="doi" xlink:type="simple">10.3897/zookeys.1249.159569.figure2</object-id><object-id xmlns:xlink="http://www.w3.org/1999/xlink" content-type="arpha" xlink:type="simple">A2A44B7D-1196-597A-8B23-BF897ECA950A</object-id><label>Figure 2.</label><caption><p>Adult female of <italic><tp:taxon-name><tp:taxon-name-part taxon-name-part-type="genus" reg="Paraputo">Paraputo</tp:taxon-name-part><tp:taxon-name-part taxon-name-part-type="species" reg="martonoi">martonoi</tp:taxon-name-part></tp:taxon-name></italic> Zarkani &amp; Kaydan, sp. nov., holotype.</p></caption><graphic xmlns:xlink="http://www.w3.org/1999/xlink" xlink:href="zookeys-1249-049_article-159569__-g002.jpg" position="float" orientation="portrait" xlink:type="simple" id="oo_1393851.jpg"><uri content-type="original_file" xlink:type="simple">https://binary.pensoft.net/fig/1393851</uri></graphic></fig><fig id="F3" position="float" orientation="portrait"><object-id xmlns:xlink="http://www.w3.org/1999/xlink" content-type="doi" xlink:type="simple">10.3897/zookeys.1249.159569.figure3</object-id><object-id xmlns:xlink="http://www.w3.org/1999/xlink" content-type="arpha" xlink:type="simple">921DF6CC-F6FA-56D0-9FEA-68F221C3E63D</object-id><label>Figure 3.</label><caption><p><italic><tp:taxon-name><tp:taxon-name-part taxon-name-part-type="genus" reg="Paraputo">Paraputo</tp:taxon-name-part><tp:taxon-name-part taxon-name-part-type="species" reg="martonoi">martonoi</tp:taxon-name-part></tp:taxon-name></italic> Zarkani &amp; Kaydan, sp. nov., adult female holotype. A. Stout legs; B. Translucent pores (few) present on hind coxa only; C. Dorsal setae slender and stiff, each about 20–25 µm long; D. Ventral sclerotized patches present on margins of abdominal segments VI–VIII; E. Multilocular disc pores present by posterior medial edge of abdominal segment VII only.</p></caption><graphic xmlns:xlink="http://www.w3.org/1999/xlink" xlink:href="zookeys-1249-049_article-159569__-g003.jpg" position="float" orientation="portrait" xlink:type="simple" id="oo_1393852.jpg"><uri content-type="original_file" xlink:type="simple">https://binary.pensoft.net/fig/1393852</uri></graphic></fig><p><bold><italic>Dorsum</italic></bold> with slender, stiff setae, each about 20–25 µm long, present around margins and across abdominal segments (Fig. <xref ref-type="fig" rid="F3">3C</xref>). Setae flanking anal ring longer than other dorsal setae, longest 78–88 µm long but mostly each 45–50 µm long, each seta shorter than or same length as an anal ring seta (each ring seta about 75–88 µm long). Apparent cisanal and obanal setae stout, each 100–113 µm long, displaced onto dorsum, situated immediately posterior to anal ring. Multilocular disc pores absent. Trilocular pores abundant, evenly distributed. Discoidal pores fairly numerous, each only slightly smaller than a trilocular pore.</p><p><bold><italic>Venter</italic></bold> with normal flagellate setae present, mostly slender and each longer than a dorsal seta, each 33–58 µm long. Ventral sclerotized patches present on anal lobes and on margins of abdominal segments VI and VII (Fig. <xref ref-type="fig" rid="F3">3D</xref>). Multilocular disc pores, each 7.5–8.8 <abbrev xmlns:xlink="http://www.w3.org/1999/xlink" xlink:title="micrometers" id="ABBRID0E1LAE" xlink:type="simple">μm</abbrev> in diameter, few, numbering only 6–10 by posterior medial edge of abdominal segment VII only (Fig. <xref ref-type="fig" rid="F3">3E</xref>). Trilocular pores numerous but less abundant than on dorsum. Discoidal pores same size as on dorsum, scattered. Vulva becoming heavily sclerotized at maturity, 100–113 <abbrev xmlns:xlink="http://www.w3.org/1999/xlink" xlink:title="micrometers" id="ABBRID0ECMAE" xlink:type="simple">μm</abbrev> long and 88–100 <abbrev xmlns:xlink="http://www.w3.org/1999/xlink" xlink:title="micrometers" id="ABBRID0EGMAE" xlink:type="simple">μm</abbrev> wide. Trilocular pores same as those on dorsum, each 2.5–3.8 <abbrev xmlns:xlink="http://www.w3.org/1999/xlink" xlink:title="micrometers" id="ABBRID0EKMAE" xlink:type="simple">μm</abbrev> wide, scattered throughout. Oral collar tubular ducts of 2 sizes: larger ducts each 10–13 <abbrev xmlns:xlink="http://www.w3.org/1999/xlink" xlink:title="micrometers" id="ABBRID0EOMAE" xlink:type="simple">μm</abbrev> long and 3.8 <abbrev xmlns:xlink="http://www.w3.org/1999/xlink" xlink:title="micrometers" id="ABBRID0ESMAE" xlink:type="simple">μm</abbrev> wide, few, with 2 or 4 situated marginally on abdominal segments VII and VIII; smaller ducts each 7–8 <abbrev xmlns:xlink="http://www.w3.org/1999/xlink" xlink:title="micrometers" id="ABBRID0EWMAE" xlink:type="simple">μm</abbrev> long and 2.5 <abbrev xmlns:xlink="http://www.w3.org/1999/xlink" xlink:title="micrometers" id="ABBRID0E1MAE" xlink:type="simple">μm</abbrev> wide, intermingled with a few large ducts, forming a submarginal-to-marginal cluster of 10–14 ducts on each marginal area between segments VII and VIII, a few also present in medial area of abdominal segment VI.</p></tp:treatment-sec><tp:treatment-sec sec-type="etymology" id="SECID0E5MAE"><title>Etymology.</title><p>The species is named after Prof. Dr. Edhi Martono, an Indonesian entomologist who has dedicated his work to Integrated Pest Management (IPM) and the toxicology of insecticides.</p></tp:treatment-sec><tp:treatment-sec sec-type="host" id="SECID0EDNAE"><title>Host plants.</title><p>Unidentified forest tree (<tp:taxon-name><tp:taxon-name-part taxon-name-part-type="family">Rubiaceae</tp:taxon-name-part></tp:taxon-name>) (Fig. <xref ref-type="fig" rid="F1">1</xref>).</p></tp:treatment-sec><tp:treatment-sec sec-type="distribution" id="SECID0ESNAE"><title>Distribution.</title><p>Indonesia (Kalimantan, East Kalimantan Province, Sepaku).</p></tp:treatment-sec><tp:treatment-sec sec-type="comments" id="SECID0EXNAE"><title>Comments.</title><p><italic><tp:taxon-name><tp:taxon-name-part taxon-name-part-type="genus" reg="Paraputo">Paraputo</tp:taxon-name-part><tp:taxon-name-part taxon-name-part-type="species" reg="martonoi">martonoi</tp:taxon-name-part></tp:taxon-name></italic> is most similar to <italic><tp:taxon-name><tp:taxon-name-part taxon-name-part-type="genus" reg="Paraputo">P.</tp:taxon-name-part><tp:taxon-name-part taxon-name-part-type="species" reg="carnosae">carnosae</tp:taxon-name-part></tp:taxon-name></italic> (Takahashi) in having: (i) large oral collar tubular ducts on abdomen only, each over 1.5 times as wide as a trilocular pore; (ii) a large circulus divided by an intersegmental line; (iii) setae on each side of anal ring, of similar length or a bit shorter than an anal ring seta, and ventral submarginal setae on abdominal segments V–VIII shorter than an anal ring seta; and (iv) ventral sclerotized patches present on anal lobes, also on ventral margins of abdominal segment VII, and sometimes VI. However, <italic><tp:taxon-name><tp:taxon-name-part taxon-name-part-type="genus" reg="Paraputo">P.</tp:taxon-name-part><tp:taxon-name-part taxon-name-part-type="species" reg="martonoi">martonoi</tp:taxon-name-part></tp:taxon-name></italic> can be readily distinguished from <italic><tp:taxon-name><tp:taxon-name-part taxon-name-part-type="genus" reg="Paraputo">P.</tp:taxon-name-part><tp:taxon-name-part taxon-name-part-type="species" reg="carnosae">carnosae</tp:taxon-name-part></tp:taxon-name></italic> by having (character state for <italic><tp:taxon-name><tp:taxon-name-part taxon-name-part-type="genus" reg="Paraputo">P.</tp:taxon-name-part><tp:taxon-name-part taxon-name-part-type="species" reg="carnosae">carnosae</tp:taxon-name-part></tp:taxon-name></italic> given in parentheses): (i) dorsal surface with slender, stiff setae, each about 20–25 µm long (with minute setae, stiff and pointed, mostly each about 7.5 µm long); (ii) legs stout (slender); (iii) translucent pores present on hind coxa only (translucent pores present on hind coxa and tibia); (iv) oral collar tubular ducts present on abdominal segments VII and VIII (present on segments V–VIII); and (v) multilocular disc pores present by posterior medial edge of abdominal segment VII only (present by posterior medial edges of segments VI–IX).</p><p><italic><tp:taxon-name><tp:taxon-name-part taxon-name-part-type="genus" reg="Paraputo">Paraputo</tp:taxon-name-part><tp:taxon-name-part taxon-name-part-type="species" reg="martonoi">martonoi</tp:taxon-name-part></tp:taxon-name></italic> also resembles <italic><tp:taxon-name><tp:taxon-name-part taxon-name-part-type="genus" reg="Paraputo">P.</tp:taxon-name-part><tp:taxon-name-part taxon-name-part-type="species" reg="latebrae">latebrae</tp:taxon-name-part></tp:taxon-name></italic> Williams in possessing large oral collar tubular ducts present between anal lobes. However, <italic><tp:taxon-name><tp:taxon-name-part taxon-name-part-type="genus" reg="Paraputo">P.</tp:taxon-name-part><tp:taxon-name-part taxon-name-part-type="species" reg="martonoi">martonoi</tp:taxon-name-part></tp:taxon-name></italic> can be readily distinguished by having (character states for <italic><tp:taxon-name><tp:taxon-name-part taxon-name-part-type="genus" reg="Paraputo">P.</tp:taxon-name-part><tp:taxon-name-part taxon-name-part-type="species" reg="latebrae">latebrae</tp:taxon-name-part></tp:taxon-name></italic> given in parenthesis): (i) large oral collar tubular ducts absent on head (present on head, usually between antennal bases); (ii) ventral sclerotized patches present on margins of abdominal segments VI and VII (present only on margins of abdominal segment VII); (iii) cisanal setae slender, much shorter than anal ring setae, each 20–30 µm long (cisanal setae stout, similar to anal ring setae and about same length, each 70–75 µm long); and (iv) multilocular disc pores present on medial edge of abdominal segment VII only (present across medial areas of abdominal segments VI and VII and sometimes represented on segment V and vulva).</p></tp:treatment-sec></tp:taxon-treatment>
