# Supplementary material for: ﻿Two new species of the mealybug genus Paraputo Laing (Hemiptera, Pseudococcidae) from Borneo Island, Indonesia
Source: Zookeys. 2025 Aug 13;1249:49–68. doi: 10.3897/zookeys.1249.159569 (PMC12368600; doi:10.3897/zookeys.1249.159569)
Supplement: XML Treatment for Paraputo raufi [file zookeys.1249.159569-treatment3.xml]

<!DOCTYPE tp:taxon-treatment
  PUBLIC "-//TaxonX//DTD Taxonomic Treatment Publishing DTD v0 20100105//EN" "tax-treatment-NSO.dtd">
<tp:taxon-treatment xmlns:tp="http://www.plazi.org/taxpub"><tp:treatment-meta><kwd-group><label>Taxon classification</label><kwd>
              <named-content content-type="kingdom">Animalia</named-content>
            </kwd><kwd>
              <named-content content-type="order">Hemiptera</named-content>
            </kwd><kwd>
              <named-content content-type="family">Pseudococcidae</named-content>
            </kwd></kwd-group><mixed-citation publication-type="journal"><person-group><name><surname>Zarkani</surname><given-names>Agustin</given-names></name><name><surname>Reonaldi</surname><given-names>Habib Al Ayubi</given-names></name><name><surname>Fauzi</surname><given-names>Ariffatchur</given-names></name><name><surname>Apriyanto</surname><given-names>Dwinardi</given-names></name><name><surname>Yahumri</surname></name><name><surname>Rosfiansyah</surname></name><name><surname>Kaydan</surname><given-names>Mehmet Bora</given-names></name></person-group><article-title>﻿Two new species of the mealybug genus <italic><tp:taxon-name><tp:taxon-name-part taxon-name-part-type="genus" reg="Paraputo">Paraputo</tp:taxon-name-part></tp:taxon-name></italic> Laing (<tp:taxon-name><tp:taxon-name-part taxon-name-part-type="order">Hemiptera</tp:taxon-name-part></tp:taxon-name>, <tp:taxon-name><tp:taxon-name-part taxon-name-part-type="family">Pseudococcidae</tp:taxon-name-part></tp:taxon-name>) from Borneo Island, Indonesia</article-title><source>Zookeys</source><day>13</day><month>08</month><year>2025</year><volume>1249</volume><fpage>49</fpage><lpage>68</lpage><pub-id pub-id-type="doi">10.3897/zookeys.1249.159569</pub-id></mixed-citation></tp:treatment-meta><tp:nomenclature><label>﻿</label><tp:taxon-name>
            <object-id xmlns:xlink="http://www.w3.org/1999/xlink" content-type="arpha" xlink:type="simple">AC2F415A-D19F-5996-9EC9-2D79F71F03DE</object-id>
            <tp:taxon-name-part taxon-name-part-type="genus" reg="Paraputo">Paraputo</tp:taxon-name-part>
            <tp:taxon-name-part taxon-name-part-type="species" reg="raufi">raufi</tp:taxon-name-part>
            <object-id xmlns:xlink="http://www.w3.org/1999/xlink" content-type="zoobank" xlink:type="simple">https://zoobank.org/1494A21D-8A34-4A76-BF41-F6B454310B31</object-id>
          </tp:taxon-name><tp:taxon-authority>Zarkani &amp; Kaydan</tp:taxon-authority><tp:taxon-status xmlns:xlink="http://www.w3.org/1999/xlink" xlink:type="simple">sp. nov.</tp:taxon-status><xref ref-type="fig" rid="F4">Figs 4</xref><xref ref-type="fig" rid="F5">, 5</xref><xref ref-type="fig" rid="F6">, 6</xref></tp:nomenclature><tp:treatment-sec sec-type="material" id="SECID0EYSAE"><title>Material examined.</title><p><bold><italic>Holotype</italic>.</bold> Adult female, left label: AZ3102 / 15.xi.2024 / Indonesia, East Kalimantan Province, Sepaku / <tp:taxon-name><tp:taxon-name-part taxon-name-part-type="family">Meliaceae</tp:taxon-name-part></tp:taxon-name> / <named-content xmlns:xlink="http://www.w3.org/1999/xlink" content-type="dwc:verbatimCoordinates" xlink:type="simple"><named-content content-type="geo-json" specific-use="{&#34;type&#34;:&#34;Point&#34;,&#34;coordinates&#34;:[116.715361,-0.968167]}" id="NCID0ELTAE" xlink:type="simple">0°58'05.4"S / 116°42'55.3"E</named-content></named-content> / 30 m a.s.l; right label: <italic><tp:taxon-name><tp:taxon-name-part taxon-name-part-type="genus" reg="Paraputo">Paraputo</tp:taxon-name-part><tp:taxon-name-part taxon-name-part-type="species" reg="raufi">raufi</tp:taxon-name-part></tp:taxon-name></italic> Zarkani &amp; Kaydan, 1♀ / coll. A. Zarkani / det. M.B. Kaydan. In addition to the holotype specimen (ringed with red ink on the coverslip), the slide mount also contains 2 specimens of <italic><tp:taxon-name><tp:taxon-name-part taxon-name-part-type="genus" reg="Paraputo">P.</tp:taxon-name-part><tp:taxon-name-part taxon-name-part-type="species" reg="raufi">raufi</tp:taxon-name-part></tp:taxon-name></italic> (<abbrev xmlns:xlink="http://www.w3.org/1999/xlink" xlink:title="Mealybugs Museum, Department of Plant Protection, Faculty of Agriculture, University of Bengkulu" id="ABBRID0EGUAE" xlink:type="simple">MMUB</abbrev>). <bold><italic>Paratypes</italic>.</bold> Indonesia: same data as for holotype; • 3 ♀♀ on one slide, each slide with 2 specimens (AZ3103) at <named-content xmlns:xlink="http://www.w3.org/1999/xlink" content-type="dwc:institutional_code" xlink:title="Museum Zoologicum Bogoriense, Bogor" xlink:href="http://grbio.org/institution/museum-zoologicum-bogoriense" xlink:type="simple">MZB</named-content>.</p></tp:treatment-sec><tp:treatment-sec sec-type="description" id="SECID0ESUAE"><title>Description of adult female.</title><p><bold><italic>Appearance in life</italic></bold> (Fig. <xref ref-type="fig" rid="F4">4</xref>). The adult female secretes powdery white wax covering over the dorsal surface of the body. Living on woody parts of the host plant, commonly attended by ants of the genus <italic><tp:taxon-name><tp:taxon-name-part taxon-name-part-type="genus" reg="Dolichoderus">Dolichoderus</tp:taxon-name-part></tp:taxon-name></italic> Lund (<tp:taxon-name><tp:taxon-name-part taxon-name-part-type="family">Formicidae</tp:taxon-name-part></tp:taxon-name>).</p><fig id="F4" position="float" orientation="portrait"><object-id xmlns:xlink="http://www.w3.org/1999/xlink" content-type="doi" xlink:type="simple">10.3897/zookeys.1249.159569.figure4</object-id><object-id xmlns:xlink="http://www.w3.org/1999/xlink" content-type="arpha" xlink:type="simple">C4A948E9-ADA2-5A66-B776-C5A1B6F87710</object-id><label>Figure 4.</label><caption><p>Aggregation of <italic><tp:taxon-name><tp:taxon-name-part taxon-name-part-type="genus" reg="Paraputo">Paraputo</tp:taxon-name-part><tp:taxon-name-part taxon-name-part-type="species" reg="raufi">raufi</tp:taxon-name-part></tp:taxon-name></italic> Zarkani &amp; Kaydan, sp. nov., on the damaged trunk of an unidentified forest tree (<tp:taxon-name><tp:taxon-name-part taxon-name-part-type="family">Meliaceae</tp:taxon-name-part></tp:taxon-name>).</p></caption><graphic xmlns:xlink="http://www.w3.org/1999/xlink" xlink:href="zookeys-1249-049_article-159569__-g004.jpg" position="float" orientation="portrait" xlink:type="simple" id="oo_1393853.jpg"><uri content-type="original_file" xlink:type="simple">https://binary.pensoft.net/fig/1393853</uri></graphic></fig><p><bold><italic>Slide-mounted adult female</italic></bold> (values of holotype followed by range of 3 paratypes in parentheses) (Figs <xref ref-type="fig" rid="F5">5</xref>, <xref ref-type="fig" rid="F6">6</xref>). Body broadly oval, sometimes almost rotund, membranous, largest specimens 2.5 (2.5–2.9) <abbrev xmlns:xlink="http://www.w3.org/1999/xlink" xlink:title="millimeters" id="ABBRID0EGXAE" xlink:type="simple">mm</abbrev> long and 1.7 (1.7–2.2) <abbrev xmlns:xlink="http://www.w3.org/1999/xlink" xlink:title="millimeters" id="ABBRID0EKXAE" xlink:type="simple">mm</abbrev> wide. Anal lobes moderately developed, each ventral surface bearing a stout apical seta 84 (80–88) <abbrev xmlns:xlink="http://www.w3.org/1999/xlink" xlink:title="micrometers" id="ABBRID0EOXAE" xlink:type="simple">μm</abbrev> long arising from a large circular-to-oval sclerotized area, 76 (76–80) <abbrev xmlns:xlink="http://www.w3.org/1999/xlink" xlink:title="micrometers" id="ABBRID0ESXAE" xlink:type="simple">μm</abbrev> wide, on ventral margin of abdominal segment VIII, occupying much of lobe. Antennae each 390 (390–410) <abbrev xmlns:xlink="http://www.w3.org/1999/xlink" xlink:title="micrometers" id="ABBRID0EWXAE" xlink:type="simple">μm</abbrev> in total length, with 7 antennomeres; antennal setae mostly short. Individual antennal antennomere lengths (in <abbrev xmlns:xlink="http://www.w3.org/1999/xlink" xlink:title="micrometers" id="ABBRID0E1XAE" xlink:type="simple">μm</abbrev>) are as follows: antennomere I–VI, each 310 (310–320); and VII (apical antennomere), 90 (90–100) long and 30 (30–40) wide. Apical antennomere with 4 fleshy setae, each 50–55 <abbrev xmlns:xlink="http://www.w3.org/1999/xlink" xlink:title="micrometers" id="ABBRID0E5XAE" xlink:type="simple">μm</abbrev> long, and an apical seta 34 (34–38) <abbrev xmlns:xlink="http://www.w3.org/1999/xlink" xlink:title="micrometers" id="ABBRID0ECYAE" xlink:type="simple">μm</abbrev> long. Clypeolabral shield 345 (345–425) <abbrev xmlns:xlink="http://www.w3.org/1999/xlink" xlink:title="micrometers" id="ABBRID0EGYAE" xlink:type="simple">μm</abbrev> long and 388 (388–393) <abbrev xmlns:xlink="http://www.w3.org/1999/xlink" xlink:title="micrometers" id="ABBRID0EKYAE" xlink:type="simple">μm</abbrev> wide. Labium unusually long and pointed, longer than clypeolabral shield, 3 segmented, 210 (210–300) <abbrev xmlns:xlink="http://www.w3.org/1999/xlink" xlink:title="micrometers" id="ABBRID0EOYAE" xlink:type="simple">μm</abbrev> long, with basal segment 123 (123–128) <abbrev xmlns:xlink="http://www.w3.org/1999/xlink" xlink:title="micrometers" id="ABBRID0ESYAE" xlink:type="simple">μm</abbrev> wide. Anterior spiracles each 138 (138–143) <abbrev xmlns:xlink="http://www.w3.org/1999/xlink" xlink:title="micrometers" id="ABBRID0EWYAE" xlink:type="simple">μm</abbrev> long and 70 (70–75) <abbrev xmlns:xlink="http://www.w3.org/1999/xlink" xlink:title="micrometers" id="ABBRID0E1YAE" xlink:type="simple">μm</abbrev> wide across atrium; posterior spiracles each 138 (138–143) <abbrev xmlns:xlink="http://www.w3.org/1999/xlink" xlink:title="micrometers" id="ABBRID0E5YAE" xlink:type="simple">μm</abbrev> long and 70 (70–88) <abbrev xmlns:xlink="http://www.w3.org/1999/xlink" xlink:title="micrometers" id="ABBRID0ECZAE" xlink:type="simple">μm</abbrev> wide across atrium. Legs well developed; hind leg segments measuring (in <abbrev xmlns:xlink="http://www.w3.org/1999/xlink" xlink:title="micrometers" id="ABBRID0EGZAE" xlink:type="simple">μm</abbrev>): coxa, 307 (307–313); trochanter+femur, 378 (378–400); tibia+tarsus, 238 (238–253); and claw, 55 (55–70), without a denticle. Ratio of lengths of hind tibia+tarsus to trochanter+femur 0.63: 1; ratio of lengths of tibia to tarsus 1.4 (1.2–1.4): 1; and ratio of length of trochanter+femur to greatest width of femur 3.3 (3.3–3.8): 1. Hind leg with more than 300 translucent pores on coxa only (Fig. <xref ref-type="fig" rid="F6">6A</xref>). Tarsal digitules setose, each 53–60 <abbrev xmlns:xlink="http://www.w3.org/1999/xlink" xlink:title="micrometers" id="ABBRID0EOZAE" xlink:type="simple">μm</abbrev> long; claw digitules each minutely dilated distally, about 28–38 <abbrev xmlns:xlink="http://www.w3.org/1999/xlink" xlink:title="micrometers" id="ABBRID0ESZAE" xlink:type="simple">μm</abbrev> long. Anterior and posterior ostioles well developed, each containing a total of 62 (60–100) trilocular pores across both lips and 7 (5–9) setae. Circulus situated between abdominal segments III and IV, 155 (150–193) <abbrev xmlns:xlink="http://www.w3.org/1999/xlink" xlink:title="micrometers" id="ABBRID0EWZAE" xlink:type="simple">μm</abbrev> wide and divided by an intersegmental line. Anal ring about 100 (100–120) <abbrev xmlns:xlink="http://www.w3.org/1999/xlink" xlink:title="micrometers" id="ABBRID0E1ZAE" xlink:type="simple">μm</abbrev> wide, situated on dorsum about 1.0–1.5 times its length from apex of abdomen; with 2 rows of cells and bearing 6 setae, each 75 (75–80) <abbrev xmlns:xlink="http://www.w3.org/1999/xlink" xlink:title="micrometers" id="ABBRID0E5ZAE" xlink:type="simple">μm</abbrev> long. Cerarii numbering not distinct, with many intermediate conical setae, tending to merge. Anal lobe cerarii each normally containing 6 or 7 conical setae of different sizes, largest about 27.5 <abbrev xmlns:xlink="http://www.w3.org/1999/xlink" xlink:title="micrometers" id="ABBRID0EC1AE" xlink:type="simple">μm</abbrev> long and 6.3 <abbrev xmlns:xlink="http://www.w3.org/1999/xlink" xlink:title="micrometers" id="ABBRID0EG1AE" xlink:type="simple">μm</abbrev> wide at base, and a small compact group of trilocular pores. Anterior cerarii similar to anal lobe cerarii but with largest conical setae slenderer, and each cerarius often subdivided into 2 or 3 smaller cerarii: additional conical setae also present, so that cerarii appear to be continuous on some parts of margin.</p><fig id="F5" position="float" orientation="portrait"><object-id xmlns:xlink="http://www.w3.org/1999/xlink" content-type="doi" xlink:type="simple">10.3897/zookeys.1249.159569.figure5</object-id><object-id xmlns:xlink="http://www.w3.org/1999/xlink" content-type="arpha" xlink:type="simple">86D009E3-4AA6-5900-9681-38FC48AE1D0E</object-id><label>Figure 5.</label><caption><p>Adult female of <italic><tp:taxon-name><tp:taxon-name-part taxon-name-part-type="genus" reg="Paraputo">Paraputo</tp:taxon-name-part><tp:taxon-name-part taxon-name-part-type="species" reg="raufi">raufi</tp:taxon-name-part></tp:taxon-name></italic> Zarkani &amp; Kaydan, sp. nov., holotype.</p></caption><graphic xmlns:xlink="http://www.w3.org/1999/xlink" xlink:href="zookeys-1249-049_article-159569__-g005.jpg" position="float" orientation="portrait" xlink:type="simple" id="oo_1393854.jpg"><uri content-type="original_file" xlink:type="simple">https://binary.pensoft.net/fig/1393854</uri></graphic></fig><fig id="F6" position="float" orientation="portrait"><object-id xmlns:xlink="http://www.w3.org/1999/xlink" content-type="doi" xlink:type="simple">10.3897/zookeys.1249.159569.figure6</object-id><object-id xmlns:xlink="http://www.w3.org/1999/xlink" content-type="arpha" xlink:type="simple">D5A8028C-7098-5264-A366-2CAD6170EA60</object-id><label>Figure 6.</label><caption><p><italic><tp:taxon-name><tp:taxon-name-part taxon-name-part-type="genus" reg="Paraputo">Paraputo</tp:taxon-name-part><tp:taxon-name-part taxon-name-part-type="species" reg="raufi">raufi</tp:taxon-name-part></tp:taxon-name></italic> Zarkani &amp; Kaydan, sp. nov., adult female holotype. A. Translucent pores present on hind coxa only; B. Setae flanking anal ring noticeably longer than other dorsal setae, and two pairs of long stout setae present just posterior to anal ring; C. Ventral sclerotized patches present on margins of abdominal segment VIII only, and cisanal setae slender; D. Vulva with a pair of noticeable sclerotized internal pockets.</p></caption><graphic xmlns:xlink="http://www.w3.org/1999/xlink" xlink:href="zookeys-1249-049_article-159569__-g006.jpg" position="float" orientation="portrait" xlink:type="simple" id="oo_1393855.jpg"><uri content-type="original_file" xlink:type="simple">https://binary.pensoft.net/fig/1393855</uri></graphic></fig><p><bold><italic>Dorsum</italic>.</bold> Slender, stiff setae present, mostly each about 12.5–20.0 <abbrev xmlns:xlink="http://www.w3.org/1999/xlink" xlink:title="micrometers" id="ABBRID0EB3AE" xlink:type="simple">μm</abbrev> long; long setae flanking anal ring fairly numerous, each 77.5–87.5 µm long, similar length to or shorter than an anal ring seta (each ring seta 75–100 µm long). Two pairs of long stout setae present just to posterior to anal ring, each about 105–113 µm long, longer and wider than an anal ring seta (Fig. <xref ref-type="fig" rid="F6">6B</xref>). Trilocular pores abundant. Discoidal pores fairly numerous, each slightly smaller than a trilocular pore.</p><p><bold><italic>Venter</italic>.</bold> Normal flagellate setae present, mostly slender and each longer than a dorsal seta, 10–35 µm long. Ventral sclerotized patches present on anal lobes only. Cisanal and obanal setae slender, each 38–40 µm long, displaced to dorsal surface between anal ring and apex of abdomen. Multilocular disc pores each 10.0–12.5 <abbrev xmlns:xlink="http://www.w3.org/1999/xlink" xlink:title="micrometers" id="ABBRID0EQ3AE" xlink:type="simple">μm</abbrev> in diameter, present on abdominal segments, distributed as follows (numbers): segment V: 3–5, VI: 31–38, VII: 30–32, and VIII: 8–10. Trilocular pores numerous but less abundant than on dorsum. Discoidal pores same size as on dorsum, scattered. Vulva becoming heavily sclerotized at maturity, 163–175 <abbrev xmlns:xlink="http://www.w3.org/1999/xlink" xlink:title="micrometers" id="ABBRID0EU3AE" xlink:type="simple">μm</abbrev> long and 88–100 <abbrev xmlns:xlink="http://www.w3.org/1999/xlink" xlink:title="micrometers" id="ABBRID0EY3AE" xlink:type="simple">μm</abbrev> wide; with a pair of noticeable sclerotized internal pockets, base of each 70–75 <abbrev xmlns:xlink="http://www.w3.org/1999/xlink" xlink:title="micrometers" id="ABBRID0E33AE" xlink:type="simple">μm</abbrev> long and 30–38 <abbrev xmlns:xlink="http://www.w3.org/1999/xlink" xlink:title="micrometers" id="ABBRID0EA4AE" xlink:type="simple">μm</abbrev> wide (Fig. <xref ref-type="fig" rid="F6">6D</xref>). Oral collar tubular ducts of 3 sizes: (i) largest ducts each 10.0–12.5 <abbrev xmlns:xlink="http://www.w3.org/1999/xlink" xlink:title="micrometers" id="ABBRID0EI4AE" xlink:type="simple">μm</abbrev> long and 7.5 <abbrev xmlns:xlink="http://www.w3.org/1999/xlink" xlink:title="micrometers" id="ABBRID0EM4AE" xlink:type="simple">μm</abbrev> wide, distributed on abdominal segments (numbers): VII: 6–8, and VIII: 2–4; (ii) slightly smaller ducts, each 7.5–10.0 <abbrev xmlns:xlink="http://www.w3.org/1999/xlink" xlink:title="micrometers" id="ABBRID0EQ4AE" xlink:type="simple">μm</abbrev> long and about 5 <abbrev xmlns:xlink="http://www.w3.org/1999/xlink" xlink:title="micrometers" id="ABBRID0EU4AE" xlink:type="simple">μm</abbrev> wide, varying in number, present posterior to vulva and across medial posterior edges of abdominal segments V–VIII; and (iii) minute ducts, each 7.5–8.0 <abbrev xmlns:xlink="http://www.w3.org/1999/xlink" xlink:title="micrometers" id="ABBRID0EY4AE" xlink:type="simple">μm</abbrev> long and about 2.5 <abbrev xmlns:xlink="http://www.w3.org/1999/xlink" xlink:title="micrometers" id="ABBRID0E34AE" xlink:type="simple">μm</abbrev> wide, few, with 5 or 6 situated medially on abdominal segments V and VI.</p></tp:treatment-sec><tp:treatment-sec sec-type="etymology" id="SECID0EA5AE"><title>Etymology.</title><p>The species is named after Prof. Dr. Aunu Rauf, an Indonesian entomologist who is interested in the conservation of native insects of Indonesia.</p></tp:treatment-sec><tp:treatment-sec sec-type="host" id="SECID0EF5AE"><title>Host plants.</title><p>An unidentified forest tree (<tp:taxon-name><tp:taxon-name-part taxon-name-part-type="family">Meliaceae</tp:taxon-name-part></tp:taxon-name>) (Fig. <xref ref-type="fig" rid="F4">4</xref>).</p></tp:treatment-sec><tp:treatment-sec sec-type="distribution" id="SECID0EU5AE"><title>Distribution.</title><p>Indonesia (Kalimantan, East Kalimantan Province, Sepaku).</p></tp:treatment-sec><tp:treatment-sec sec-type="comments" id="SECID0EZ5AE"><title>Comments.</title><p><italic><tp:taxon-name><tp:taxon-name-part taxon-name-part-type="genus" reg="Paraputo">Paraputo</tp:taxon-name-part><tp:taxon-name-part taxon-name-part-type="species" reg="raufi">raufi</tp:taxon-name-part></tp:taxon-name></italic> is most similar to <italic><tp:taxon-name><tp:taxon-name-part taxon-name-part-type="genus" reg="Paraputo">P.</tp:taxon-name-part><tp:taxon-name-part taxon-name-part-type="species" reg="spatholobi">spatholobi</tp:taxon-name-part></tp:taxon-name></italic> Williams in possessing large oral collar tubular ducts present on margins of abdominal segment VI and ventral sclerotized patches absent from margins of abdominal segments VII and VI. However, <italic><tp:taxon-name><tp:taxon-name-part taxon-name-part-type="genus" reg="Paraputo">P.</tp:taxon-name-part><tp:taxon-name-part taxon-name-part-type="species" reg="raufi">raufi</tp:taxon-name-part></tp:taxon-name></italic> can be readily distinguished by having (character states for <italic><tp:taxon-name><tp:taxon-name-part taxon-name-part-type="genus" reg="Paraputo">P.</tp:taxon-name-part><tp:taxon-name-part taxon-name-part-type="species" reg="spatholobi">spatholobi</tp:taxon-name-part></tp:taxon-name></italic> given in parenthesis): (i) ventral sclerotized patches present on anal lobes (absent); (ii) multilocular disc pores present on abdominal segments V–VIII (present on abdominal segments VI–VIII); and (iii) vulva with a pair noticeable sclerotized internal pocket (without a pair of noticeable sclerotized internal pocket).</p><p><italic><tp:taxon-name><tp:taxon-name-part taxon-name-part-type="genus" reg="Paraputo">Paraputo</tp:taxon-name-part><tp:taxon-name-part taxon-name-part-type="species" reg="raufi">raufi</tp:taxon-name-part></tp:taxon-name></italic> also resembles <italic><tp:taxon-name><tp:taxon-name-part taxon-name-part-type="genus" reg="Paraputo">P.</tp:taxon-name-part><tp:taxon-name-part taxon-name-part-type="species" reg="latebrae">latebrae</tp:taxon-name-part></tp:taxon-name></italic> Williams in having: (i) large oral collar tubular ducts present on abdominal segment IV only, each duct over 1.5 times as wide as a trilocular pore, in distinct groups, even if only 1 or 2 present; (ii) circulus large, divided by an intersegmental line; and (iii) setae on each side of anal ring, of similar length to or a bit shorter than an anal ring seta, and ventral submarginal setae on abdominal segments V–VIII shorter than anal ring setae. However, <italic><tp:taxon-name><tp:taxon-name-part taxon-name-part-type="genus" reg="Paraputo">P.</tp:taxon-name-part><tp:taxon-name-part taxon-name-part-type="species" reg="raufi">raufi</tp:taxon-name-part></tp:taxon-name></italic> can be distinguished from <italic><tp:taxon-name><tp:taxon-name-part taxon-name-part-type="genus" reg="Paraputo">P.</tp:taxon-name-part><tp:taxon-name-part taxon-name-part-type="species" reg="latebrae">latebrae</tp:taxon-name-part></tp:taxon-name></italic> in having (character states for <italic><tp:taxon-name><tp:taxon-name-part taxon-name-part-type="genus" reg="Paraputo">P.</tp:taxon-name-part><tp:taxon-name-part taxon-name-part-type="species" reg="latebrae">latebrae</tp:taxon-name-part></tp:taxon-name></italic> given in parentheses): (i) setae flanking anal ring noticeably longer than other dorsal setae (setae flanking anal ring short, about same length as other dorsal setae); (ii) two pairs of long stout setae present just to posterior to anal ring (absent) (iii) ventral sclerotized patches present on margins of abdominal segment VIII only (ventral sclerotized patches present on margins of abdominal segments VII and VIII); (iv) cisanal setae slender, shorter than an anal ring seta (cisanal setae stout, similar in length to an anal ring seta); (v) translucent pores present on coxa only (translucent pores present on hind coxa and tibia, sometimes also on hind femur); and (vi) large oral collar tubular ducts absent from head (sometimes present on head).</p><p>It is also similar to <italic><tp:taxon-name><tp:taxon-name-part taxon-name-part-type="genus" reg="Paraputo">P.</tp:taxon-name-part><tp:taxon-name-part taxon-name-part-type="species" reg="acehicus">acehicus</tp:taxon-name-part></tp:taxon-name></italic> Williams in having: (i) setae flanking the anal ring noticeably longer than other dorsal setae; (ii) two pairs of long stout setae present just to posterior to anal ring, all longer and wider than anal ring setae; (iii) cisanal setae slender, shorter than anal ring setae; (iv) translucent pores present on coxa only; and (v) large oral collar tubular ducts absent from head. However, <italic><tp:taxon-name><tp:taxon-name-part taxon-name-part-type="genus" reg="Paraputo">P.</tp:taxon-name-part><tp:taxon-name-part taxon-name-part-type="species" reg="raufi">raufi</tp:taxon-name-part></tp:taxon-name></italic> can be distinguished from <italic><tp:taxon-name><tp:taxon-name-part taxon-name-part-type="genus" reg="Paraputo">P.</tp:taxon-name-part><tp:taxon-name-part taxon-name-part-type="species" reg="acehicus">acehicus</tp:taxon-name-part></tp:taxon-name></italic> in having (character states for <italic><tp:taxon-name><tp:taxon-name-part taxon-name-part-type="genus" reg="Paraputo">P.</tp:taxon-name-part><tp:taxon-name-part taxon-name-part-type="species" reg="acehicus">acehicus</tp:taxon-name-part></tp:taxon-name></italic> given in parentheses): (i) large oral collar tubular ducts present (absent); (ii) ventral sclerotized patches present on margins of abdominal segment VIII (absent); and (iii) vulva with a pair of noticeable sclerotized internal pockets present (absent).</p></tp:treatment-sec></tp:taxon-treatment>
